# Supplementary material for: Application of Density Measurements for Discrimination and Evaluation of Chemical Composition of Different Types of Mechanically Separated Meat (MSM)
Source: Molecules. 2022 Nov 5;27(21):7600. doi: 10.3390/molecules27217600 (PMC9654400; doi:10.3390/molecules27217600)
Supplement: Supplementary file 1 [file molecules-27-07600-s001.zip]

Archive with 1 entries (1 files):
- molecules-1895513-supplementary.pdf
